# Supplementary material for: Fast Li-Ion Conduction in Spinel-Structured Solids
Source: Molecules. 2021 Apr 30;26(9):2625. doi: 10.3390/molecules26092625 (PMC8124195; doi:10.3390/molecules26092625)
Supplement: Supplementary file 1 [file molecules-26-02625-s001.zip]

Archive with 1 entries (1 files):
- molecules-1169367-supplementary.pdf
